# Supplementary material for: The Physiological Response Mechanism of Peanut Leaves under Al Stress
Source: Plants (Basel). 2024 Jun 10;13(12):1606. doi: 10.3390/plants13121606 (PMC11207616; doi:10.3390/plants13121606)
Supplement: Supplementary file 1 [file plants-13-01606-s001.zip]

Archive with 4 entries (3 files):
- Supplementary Materials-2024.4.22/
- Supplementary Materials-2024.4.22/Table S1 Composition and content in hydroponic solution.xls
- Supplementary Materials-2024.4.22/Table S2-S4.pdf
- Supplementary Materials-2024.4.22/Table S5 Primers used for qRT-PCR in the study.xlsx
