# Supplementary material for: The Physiological Response Mechanism of Peanut Leaves under Al Stress
Source: Plants (Basel). 2024 Jun 10;13(12):1606. doi: 10.3390/plants13121606 (PMC11207616; doi:10.3390/plants13121606)
Supplement: Supplementary file 1 [file plants-13-01606-s001.zip › Supplementary Materials-2024.4.22/Table S1 Composition and content in hydroponic solution.xls]

## Sheet: Sheet1
Table S1: Composition and content in hydroponic solution
Composition	Content (µmol/L)	Composition	Content (µmol/L)
NH4NO3	400	K2SO4	300
KNO3	1500	CuSO4·5H2O	0.5
MgCl2	25	ZnSO4·7H2O	1.5
Fe-EDTA (Na)	40	MnSO4·H2O	1.5
Ca(NO3)2·4H2O	1200	(NH4)5MoO24·4H2O	0.16
MgSO4·7H2O	500	KH2PO4	500
(NH4)2SO4	300	NaB4O7·10H2O	2.5
