# Supplementary material for: The Physiological Response Mechanism of Peanut Leaves under Al Stress
Source: Plants (Basel). 2024 Jun 10;13(12):1606. doi: 10.3390/plants13121606 (PMC11207616; doi:10.3390/plants13121606)
Supplement: Supplementary file 1 [file plants-13-01606-s001.zip › Supplementary Materials-2024.4.22/Table S5 Primers used for qRT-PCR in the study.xlsx]

## Sheet: Sheet1
Table S5 Primers used for qRT-PCR in the study
Gene name	Gene ID	Forward Primer (5' - 3')	Reverse Primer (5' - 3')
SOD2	AH03G00540	TCCTCAAGGGTAACTCCCCC	GAGGGAAAGCAGACCGTTGT
POD1	AH01G21450	TGCAGGCCTCAATCTCACTG	GTTGGATCCGGTGAACCTGT
CAT1	AH08G02210	CGTCCGTTTCTCCACAGTCA	GAACACGGGGAAGTTGTTGC
APX1	AH08G26960	TCTGCATCCTTGCGGAGTTT	GTACGCTTGGAGACAACCCA
ABA1	AH05G01230	ATGATTTCGAGCCCAGAGGC	ATCTCACCCACGATCTTCGC
IAA1	AH01G11330	TGGTGACCGTTCCCCTATCT	GGACGCATTCGTTTCTGACG
Zeatin1	AH03G13410	GGCACAAGATGCCTCGGATA	CCGTCTTGAAACCCCACCTT
SA2	AH11G09340	ACTGAGGACCTTGCGATTCC	TGATCTGCGCCGTTGATCTC
GA3.1	AH13G44050	GAGCAAAGTGTGAGGCTAGGT	CTGGTGGAACACACTTGCAC
Nramp6.2	AH18G00240	GACTAGAGCCATGGGTTCGG	ACACCTTGGCCACAACTTGA
Nramp5	AH17G30150	GCTATTACTGGAACCTATGC	CGATGCGATGACGATTAG
Nramp3.1	AH11G11080	AACACGAGCAACCGCTCTTA	AGTGCCACCTCAGCCATAAC
MTP1.2	AH16G14430	TTTGAATCCAAGATGGAAGCAC	CATCCGAAAGCAAATGTGCC
MTP4.1	AH11G02300	CATTCTCAACCAACAACCTCCTTC	TTGAGGATCGAAGAGGAGCA
MTP10	AH18G23260	AGCGCAAAACCCACCACGTA	GCGGTTCAGTTCTGCCTCT
MTPB1	AH13G05360	TGTCAAGTCAGTATGCGATTCTG	ATTCCACCAAATGCTTCCAC
AhUbiquitin	DQ887087.1	AAGCCGAAGAAGATCAAGCAC	GGTTAGCCATGAAGGTTCCAG
